# Supplementary material for: Development of a Training Strategy Aimed at Increasing Veterinarians’ Awareness of the Proper Use of Antibiotics on Rabbit Farms
Source: Animals (Basel). 2023 Jul 26;13(15):2411. doi: 10.3390/ani13152411 (PMC10416837; doi:10.3390/ani13152411)
Supplement: Supplementary file 1 [file animals-13-02411-s001.zip]

Archive with 2 entries (2 files):
- S1 The operational tool.pdf
- S2 The practical exercise sheet.pdf
